# Supplementary material for: Parsing the functional specificity of Siderocalin/Lipocalin 2/NGAL for siderophores and related small-molecule ligands
Source: J Struct Biol X. 2019 May 30;2:100008. doi: 10.1016/j.yjsbx.2019.100008 (PMC7337064; doi:10.1016/j.yjsbx.2019.100008)
Supplement: Supplementary data 1 [file mmc1.xml]

<?xml version="1.0" encoding="utf-8" standalone="no"?>
<data>
  <datasets>
    <author>rstrong@fhcrc.org</author>
    <type>1</type>
    <dataset>
      <name>Crystal structure of Siderocalin (NGAL, Lipocalin 2) complexed with Fe-BisHaCam</name>
      <caption />
      <description>Crystal structure of Siderocalin (NGAL, Lipocalin 2) complexed with Fe-BisHaCam</description>
      <filetype>
        <name />
      </filetype>
      <filesize />
      <source>0</source>
      <sourcename>Original Data</sourcename>
      <access>
        <type>1</type>
        <name>Data available in data repository</name>
        <reponame>RCSB PDB</reponame>
        <PersistentId />
        <deeplinkurl>https://www.rcsb.org/structure/3HWE</deeplinkurl>
      </access>
    </dataset>
    <dataset>
      <name>Crystal structure of Siderocalin (NGAL, Lipocalin 2) complexed with Fe-TrenCam2-hopo</name>
      <caption />
      <description>Crystal structure of Siderocalin (NGAL, Lipocalin 2) complexed with Fe-TrenCam2-hopo</description>
      <filetype>
        <name />
      </filetype>
      <filesize />
      <source>0</source>
      <sourcename>Original Data</sourcename>
      <access>
        <type>1</type>
        <name>Data available in data repository</name>
        <reponame>RCSB PDB</reponame>
        <PersistentId />
        <deeplinkurl>https://www.rcsb.org/structure/3HWF</deeplinkurl>
      </access>
    </dataset>
    <dataset>
      <name>Crystal structure of Siderocalin (NGAL, Lipocalin 2) complexed with Fe-TrenCam-hopo2</name>
      <caption />
      <description>Crystal structure of Siderocalin (NGAL, Lipocalin 2) complexed with Fe-TrenCam-hopo2
</description>
      <filetype>
        <name />
      </filetype>
      <filesize />
      <source>0</source>
      <sourcename>Original Data</sourcename>
      <access>
        <type>1</type>
        <name>Data available in data repository</name>
        <reponame>RCSB PDB</reponame>
        <PersistentId />
        <deeplinkurl>https://www.rcsb.org/structure/3HWG</deeplinkurl>
      </access>
    </dataset>
    <dataset>
      <name>Crystal structure of Neutrophil gelatinase-associated lipocalin (C87S mutant) in complex with Europium and the siderophore analog tren(cam)(1,2-hopo)2</name>
      <caption />
      <description>Crystal structure of Neutrophil gelatinase-associated lipocalin (C87S mutant) in complex with Europium and the siderophore analog tren(cam)(1,2-hopo)2</description>
      <filetype>
        <name />
      </filetype>
      <filesize />
      <source>0</source>
      <sourcename>Original Data</sourcename>
      <access>
        <type>1</type>
        <name>Data available in data repository</name>
        <reponame>RCSB PDB</reponame>
        <PersistentId />
        <deeplinkurl>https://www.rcsb.org/structure/3TF6</deeplinkurl>
      </access>
    </dataset>
    <dataset>
      <name>Crystal structure of Siderocalin (NGAL, Lipocalin 2) complexed with apo Enterobactin</name>
      <caption />
      <description>Crystal structure of Siderocalin (NGAL, Lipocalin 2) complexed with apo Enterobactin</description>
      <filetype>
        <name />
      </filetype>
      <filesize />
      <source>0</source>
      <sourcename>Original Data</sourcename>
      <access>
        <type>1</type>
        <name>Data available in data repository</name>
        <reponame>RCSB PDB</reponame>
        <PersistentId />
        <deeplinkurl>https://www.rcsb.org/structure/3K3L</deeplinkurl>
      </access>
    </dataset>
    <dataset>
      <name>The mutant structure of human Siderocalin W79A, R81A, Y106F bound to Enterobactin</name>
      <caption />
      <description>The mutant structure of human Siderocalin W79A, R81A, Y106F bound to Enterobactin</description>
      <filetype>
        <name />
      </filetype>
      <filesize />
      <source>0</source>
      <sourcename>Original Data</sourcename>
      <access>
        <type>1</type>
        <name>Data available in data repository</name>
        <reponame>RCSB PDB</reponame>
        <PersistentId />
        <deeplinkurl>https://www.rcsb.org/structure/3T1D</deeplinkurl>
      </access>
    </dataset>
    <dataset>
      <name>Crystal structure of Siderocalin (NGAL, Lipocalin 2) K125A mutant complexed with Ferric Enterobactin</name>
      <caption />
      <description>Crystal structure of Siderocalin (NGAL, Lipocalin 2) K125A mutant complexed with Ferric Enterobactin</description>
      <filetype>
        <name />
      </filetype>
      <filesize />
      <source>0</source>
      <sourcename>Original Data</sourcename>
      <access>
        <type>1</type>
        <name>Data available in data repository</name>
        <reponame>RCSB PDB</reponame>
        <PersistentId />
        <deeplinkurl>https://www.rcsb.org/structure/3CMP</deeplinkurl>
      </access>
    </dataset>
    <dataset>
      <name>Crystal structure of Siderocalin (NGAL, Lipocalin 2) K134A mutant complexed with Ferric Enterobactin</name>
      <caption />
      <description>Crystal structure of Siderocalin (NGAL, Lipocalin 2) K134A mutant complexed with Ferric Enterobactin</description>
      <filetype>
        <name />
      </filetype>
      <filesize />
      <source>0</source>
      <sourcename>Original Data</sourcename>
      <access>
        <type>1</type>
        <name>Data available in data repository</name>
        <reponame>RCSB PDB</reponame>
        <PersistentId />
        <deeplinkurl>https://www.rcsb.org/structure/3I0A</deeplinkurl>
      </access>
    </dataset>
    <dataset>
      <name>Crystal structure of Siderocalin (NGAL, Lipocalin 2) K125A-K134A mutant complexed with Ferric Enterobactin</name>
      <caption />
      <description>Crystal structure of Siderocalin (NGAL, Lipocalin 2) K125A-K134A mutant complexed with Ferric Enterobactin</description>
      <filetype>
        <name />
      </filetype>
      <filesize />
      <source>0</source>
      <sourcename>Original Data</sourcename>
      <access>
        <type>1</type>
        <name>Data available in data repository</name>
        <reponame>RCSB PDB</reponame>
        <PersistentId />
        <deeplinkurl>https://www.rcsb.org/structure/3HWD</deeplinkurl>
      </access>
    </dataset>
    <dataset>
      <name>Structure of YfiY from Bacillus cereus bound to the siderophore iron (III) schizokinen</name>
      <caption />
      <description>Structure of YfiY from Bacillus cereus bound to the siderophore iron (III) schizokinen</description>
      <filetype>
        <name />
      </filetype>
      <filesize />
      <source>0</source>
      <sourcename>Original Data</sourcename>
      <access>
        <type>1</type>
        <name>Data available in data repository</name>
        <reponame>RCSB PDB</reponame>
        <PersistentId />
        <deeplinkurl>https://www.rcsb.org/structure/3TNY</deeplinkurl>
      </access>
    </dataset>
  </datasets>
</data>
